# Supplementary material for: MemDis: Predicting Disordered Regions in Transmembrane Proteins
Source: Int J Mol Sci. 2021 Nov 12;22(22):12270. doi: 10.3390/ijms222212270 (PMC8623522; doi:10.3390/ijms222212270)
Supplement: Supplementary file 1 [file ijms-22-12270-s001.zip]

Archive with 2 entries (2 files):
- SupplementaryMaterial.pdf
- SupplementaryTable.xlsx
